# Supplementary material for: Uptake and Toxicity of Polystyrene NPs in Three Human Cell Lines
Source: Int J Mol Sci. 2025 May 16;26(10):4783. doi: 10.3390/ijms26104783 (PMC12111990; doi:10.3390/ijms26104783)
Supplement: Supplementary file 1 [file ijms-26-04783-s001.zip]

Archive with 1 entries (1 files):
- ijms-3622109-supplementary.xlsx
