# Supplementary material for: Uptake and Toxicity of Polystyrene NPs in Three Human Cell Lines
Source: Int J Mol Sci. 2025 May 16;26(10):4783. doi: 10.3390/ijms26104783 (PMC12111990; doi:10.3390/ijms26104783)
Supplement: Supplementary file 1 [file ijms-26-04783-s001.zip › ijms-3622109-supplementary.xlsx]

## Sheet: NRU
Dataset of results presented on Fig. 1. Toxicity of PS NPs in three human cell lines.
HT-29 NRU				CACO-2 NRU				HepG2 NRU
30 nm l 24h				30 nm l 24h				30 nm l 24h
concentration [microg/mL]	Mean	SD		concentration [microg/mL]	Mean	SD		concentration [microg/mL]	Mean	SD
0	100	0		0	100	0		0	100	0
5	103.633	1.0254		5	106.428	2.38013		5	103.135	0.915554
10	98.6923	1.65262		10	101.262	0.321299		10	99.3554	0.909109
25	94.4737	0.364215		25	92.8313	0.49803		25	97.4888	0.356867
50	91.7146	1.5724		50	89.4095	0.506561		50	94.3995	0.56701
100	89.3072	0.530191		100	85.5304	0.129617		100	92.4887	1.35129
30 nm l 48h				30 nm l 48h				30 nm l 48h
concentration [microg/mL]	Mean	SD		concentration [microg/mL]	Mean	SD		concentration [microg/mL]	Mean	SD
0	100	0		0	100	0		0	100	0
5	100.191	2.05517		5	103.373	0.658293		5	101.694	1.33089
10	97.3957	1.13515		10	99.2062	1.61211		10	98.2785	1.20233
25	93.325	1.81143		25	89.7369	1.22191		25	89.7369	1.22191
50	91.0507	1.64665		50	87.2811	0.405041		50	85.4257	1.75385
100	88.5836	0.217221		100	82.1329	1.09628		100	81.901	0.754675
50 nm l 24h				50 nm l 24h				50 nm l 24h
concentration [microg/mL]	Mean	SD		concentration [microg/mL]	Mean	SD		concentration [microg/mL]	Mean	SD
0	100	0		0	100	0		0	100	0
5	102.208	2.38497		5	106.602	1.82847		5	107.473	2.50081
10	98.9805	1.06703		10	103.613	3.41128		10	104.939	1.20694
25	94.9316	0.435533		25	102.034	1.69581		25	102.275	1.47018
50	91.8526	2.08436		50	99.7514	1.54799		50	101.231	1.54506
100	90.7324	1.8096		100	97.2076	1.14712		100	97.4128	1.50226
50 nm l 48h				50 nm l 48h				50 nm l 48h
concentration [microg/mL]	Mean	SD		concentration [microg/mL]	Mean	SD		concentration [microg/mL]	Mean	SD
0	100	0		0	100	0		0	100	0
5	99.9668	0.649386		5	100.706	0.847311		5	105.159	0.665818
10	95.727	0.246942		10	100.179	1.68717		10	104.286	0.353345
25	93.6803	2.39662		25	97.1165	1.29059		25	101.791	0.38804
50	92.4124	2.72484		50	94.4506	2.39664		50	100.116	0.547337
100	89.9471	1.47411		100	87.0604	3.46706		100	96.212	1.58653
100 nm l 24h				100 nm l 24h				100 nm l 24h
concentration [microg/mL]	Mean	SD		concentration [microg/mL]	Mean	SD		concentration [microg/mL]	Mean	SD
0	100	0		0	100	0		0	100	0
5	102.3	1.16165		5	106.376	0.407826		5	101.647	1.16936
10	102.984	0.55639		10	105.081	0.905051		10	99.7566	0.266913
25	101.547	0.359298		25	101.02	0.802573		25	97.9527	0.172181
50	100.484	0.388212		50	98.6239	0.3227		50	82.0424	0.68191
100	99.4413	0.347485		100	98.2076	0.28255		100	75.4672	2.4808
100 nm l 48h				100 nm l 48h				100 nm l 48h
concentration [microg/mL]	Mean	SD		concentration [microg/mL]	Mean	SD		concentration [microg/mL]	Mean	SD
0	100	0		0	100	0		0	100	0
5	102.891	0.0760711		5	102.262	2.26917		5	100.564	1.50094
10	101.541	0.112596		10	99.8605	0.615303		10	97.2461	0.631455
25	98.9346	0.268994		25	97.0936	1.17291		25	90.735	0.931341
50	97.6781	0.180663		50	93.2268	1.19828		50	73.7203	2.05523
100	96.1686	0.478779		100	89.9717	0.746496		100	71.2932	0.700413

## Sheet: uptake different size
Dataset of results presented on Fig. 2. Uptake of PS NPs of three different sizes by three human cell lines
	NPs concenration = 100 μg/mL
HT-29					Caco-2					Hep G2
Nanoparticle type	Time	SSC mean	SD		Nanoparticle type		SSC mean	SD		Nanoparticle type	Time	SSC mean	SD
control		0.513333	0.0568624		control		0.68	0.06245		control		0.58	0.043589
	2 h	73.0647	1.81883			2 h	37.98	2.59579			2 h	70.48	2.50395
30 nm	6 h	84.46	1.75283		30 nm	6 h	44.1267	2.99094		30 nm	6 h	81.1267	3.71022
	24 h	70.3967	3.2225			24 h	25.3967	1.78453			24 h	67.0633	3.28398
	2 h	63.5233	3.20244			2 h	23.5233	3.20244			2 h	61.9633	2.12919
50 nm	6 h	69.53	2.49096		60 nm	6 h	30.53	1.37292		60 nm	6 h	68.5367	1.5179
	24 h	53.97	3.02154			24 h	23.97	3.02154			24 h	55.8567	1.5179
	2h	27.2467	1.50321			2h	17.2467	1.50321			2h	25.3	1.00539
100 nm	6 h	32.9167	5.07794		100 nm	6 h	14.9167	3.02083		100 nm	6 h	29.4567	1.18323
	24 h	19.6167	2.83944			24 h	9.61667	0.849961			24 h	22.4633	1.94844
Colors correspond to the actual color of measured fluorescence of patricular type of nanoparticle

## Sheet: uptake small and large
Dataset of results presented on Fig. 3. The uptake of 30 nm and 100 nm PS NPs when added alone or in mixture.
Concenration of 30 nm NPs = 100 μg/mL				Concenration of 100 nm NPs = 100 μg/mL
HT-29					Caco-2					Hep G2
Nanoparticle	Time	SSC mean	SD		Nanoparticle	Time	SSC mean	SD		Nanoparticle	Time	SSC mean	SD
control		1.24767	0.138868		control		1.68	0.06245		control		1.469	0.081431
	2 h	68.5897	2.73033			2 h	37.3133	2.62515			2 h	67.143	0.882767
30 nm	6 h	84.46	1.75283		30 nm	6 h	43.46	3.69492		30 nm	6 h	81.1267	3.71022
	24 h	70.3967	3.2225			24 h	25.73	2.31758			24 h	67.9483	4.64702
	2h	49.614	0.881909			2 h	32.489	3.08092			2h	53.083	0.378729
30 + 100 nm	6h	35.78	4.88906		30 + 100 nm	6 h	33.46	2.61006		30 + 100 nm	6h	63.69	3.67359
	24h	65.2303	1.48281			24 h	20.73	2.61006			24h	47.415	1.03513
	2 h	12.3697	2.76306			2h	10.67	0.56			2 h	23.657	0.550521
30 + 100 nm	6 h	20.452	0.960497		30 + 100 nm	6h	10.74	1.3156		30 + 100 nm	6 h	23.7853	3.20989
	24 h	12.8163	0.95605			24h	7.33667	1.105			24 h	15.2447	3.98854
	2h	26.7833	1.9676			2h	15.3233	0.94733			2h	26.38	25.0067
100 nm	6 h	32.25	3.68268		100 nm	6 h	14.74	1.10036		100 nm	6 h	29.44	1.74215
	24 h	19.2833	2.25664			24 h	8.76	1.30847			24 h	22.4033	2.02624
Colors correspond to the actual color of measured fluorescence of patricular type of nanoparticle

## Sheet: endocyt inhib
Dataset of results presented on Fig. 4. The effect of endocytosis inhibitors on uptake of 30 nm PS NPs.
HT29	mean	SD		Caco-2	mean	SD		Hep G2	mean	SD
10 μg/ml Polystyrene				10 μg/ml Polystyrene				10 μg/ml Polystyrene
control	1.8425	0.154353		control	1.936	0.0423586		control	1.936	0.0423586
no inhibitor	15.7753	1.26941		no inhibitor	5.418	0.531011		no inhibitor	15.418	0.531011
10 µg/mL Nystatin	13.6303	2.05067		10 µg/mL Nystatin	13.9783	1.51251		10 µg/mL Nystatin	13.9783	1.51251
50 µM Amiloride	15.4053	1.34497		50 µM Amiloride	6.276	1.05313		50 µM Amiloride	16.276	1.05313
20 µg/mL Chlorpromazine	16.2877	1.19969		20 µg/mL Chlorpromazine	6.61133	0.0583809		20 µg/mL Chlorpromazine	16.9447	1.58221
25 µM PITSTOP	16.9667	0.208167		25 µM PITSTOP	6.96667	0.208167		25 µM PITSTOP	17.6333	1.11505
100 μg/ml Polystyrene				100 μg/ml Polystyrene				100 μg/ml Polystyrene
no inhibitor	73.0647	1.81883		no inhibitor	33.1467	0.208167		no inhibitor	70.48	2.50395
10 µg/mL Nystatyna	63.4043	1.81883		10 µg/mL Nystatyna	40.7097	1.82565		10 µg/mL Nystatyna	69.043	2.14235
50 µM Amiloride	80.572	1.50919		50 µM Amiloride	35.1467	2.80247		50 µM Amiloride	71.8133	4.09437
20 µg/mL Chlorpromazine	73.2053	3.21082		20 µg/mL Chlorpromazine	57.7813	1.63811		20 µg/mL Chlorpromazine	69.448	2.20229
25 µM PITSTOP	71.2867	3.56006		25 µM PITSTOP	57.9533	2.52468		25 µM PITSTOP	71.2867	3.56006

## Sheet: inhibitor mix
Dataset of results presented on Fig. 5. The effect of inhibition of scavenger receptors MSR1 and SCRAB1 on uptake of PS NPs
and Fig. 6. The effect of inhibition of scavenger receptor SCRAB1 and clathrin mediated endocytosis on uptake of PS NPs.
BLT1+Pitstop2
HT-29				Caco-2				Hep G2
10 μg/ml PS	mean	SD		10 μg/ml PS	mean	SD		10 μg/ml PS	mean	SD
control	1.29333	0.0652559		control	1.82	0.47252		control	3.43833	0.110151
no inhibitor	26.1	1.19616		no inhibitor	5.88667	0.827667		no inhibitor	15.418	0.531011
25 μM PITSTOP	26.9853	3.206		10 ug/mL PITSTOP	27.3667	1.64592		25 μM PITSTOP	17.6333	2.58923
20 uM BLT	17.2577	1.19362		20 uM BLT	6.32833	0.409888		20 μM BLT	13.47	1.13622
25 μM PITSTOP + 20 uM BLT	35.9277	1.92252		10 ug/mL PITSTOP + 20 uM BLT	26.1033	2.87865		20 μM BLT+ 25 µM PITSTOP	20.47	1.01799
BLT+PITSTOP Expected	18.143	1.1863		BLT+PITSTOP Expected	27.8083	1.64592		BLT+PITSTOP Expected	15.6853	2.58923
100 μg/ml PS	mean	SD		100 μg/ml PS	mean	SD		100 μg/ml PS	mean	SD
no inhibitor	89.1	1.56205		no inhibitor	49.02	0.6063		no inhibitor	52.123	1.02525
25 μM PITSTOP	87.53	2.44313		10 ug/mL PITSTOP	73.6667	1.60855		25 μM PITSTOP	54.2933	0.516753
20 uM BLT	72.39	1.38694		20 uM BLT	45.0933	3.23976		20 μM BLT	46.16	1.38878
25 μM PITSTOP + 20 uM BLT	84.192	4.18662		10 ug/mL PITSTOP + 20 uM BLT	61.2697	2.41692		20 μM BLT+ 25 µM PITSTOP	55.569	1.37005
BLT+PITSTOP Expected	70.1267	1.65537		BLT+PITSTOP Expected	69.74	2.5104		BLT+PITSTOP Expected	48.3303	0.70142
BLT1+Polyinisinic acid (PIA)
HT-29				Caco-2				Hep G2
10 μg/ml PS	mean	SD		10 μg/ml PS	mean	SD		10 μg/ml PS	mean	SD
control	1.29333	0.0652559		control	1.82	0.47252		control	3.43833	0.110151
no inhibitor	26.1	1.19616		no inhibitor	5.88667	0.827667		no inhibitor	15.418	1.29189
10 ug/mL PIA	19.171	1.08512		10 ug/mL PIA	6.436	0.707494		10 ug/mL PIA	5.51333	5.51333
20 uM BLT	17.2577	1.19362		20 uM BLT	6.32833	0.409888		20 uM BLT	13.47	13.47
10 ug/mL PIA + 20 uM BLT	17.5267	1.69214		10 ug/mL PIA + 20 uM BLT	7.06267	0.814003		10 ug/mL PIA + 20 uM BLT	3.67	3.67
BLT+PIA Expected	10.2873	2.43148		BLT+PIA Expected	6.87767	0.363451		BLT+PIA Expected	3.56533	3.56533
100 μg/ml PS	mean	SD		100 μg/ml PS	mean	SD		100 μg/ml PS	mean	SD
no inhibitor	88.7	1.9799		no inhibitor	48.84	0.735391		no inhibitor	53.995	0.00707107
10 ug/mL PIA	82.3533	1.02105		10 ug/mL PIA	35.6657	2.19765		10 ug/mL PIA	42.0613	1.96734
20 uM BLT	72.39	1.38694		20 uM BLT	45.0933	3.23976		20 uM BLT	44.76	2.89874
10 ug/mL PIA + 20 uM BLT	70.8983	3.31669		10 ug/mL PIA + 20 uM BLT	45.9273	1.74982		10 ug/mL PIA + 20 uM BLT	46.16	1.38878
BLT+PIA Expected	65.6433	2.72693		BLT+PIA Expected	31.7063	1.24308		BLT+PIA Expected	32.8613	0.548974
